# Supplementary material for: BLM Sumoylation Is Required for Replication Stability and Normal Fork Velocity During DNA Replication
Source: Front Mol Biosci. 2022 Jul 1;9:875102. doi: 10.3389/fmolb.2022.875102 (PMC9284272; doi:10.3389/fmolb.2022.875102)
Supplement: Supplementary file 2 [file DataSheet1.xlsx]

## Sheet: Figure 1
	Fork restart		collapsed forks		new origins
BLM+ NT	94.7712	96.6418	5.06536	2.05224	0.163399	1.30597
BLM+ HU	93.1095	95.574	6.36042	3.87275	0.530035	0.55325
SM-BLM NT	93.5569	94.702	6.35481	4.30464	0.0882613	0.993377
SM-BLM HU	77.6718	82.6772	21.374	14.9606	0.954198	2.3622
BLM- NT	90.5109	89.0625	6.75182	9.6875	2.73723	1.25
BLM- HU	80.5699	71.8147	13.4715	20.8494	5.95855	7.33591
	n1	n2	n1	n2	n1	n2

## Sheet: Figure 2A
fork velocity
	BLM+	SM-BLM	BLM-
	1.06099	0.654908	1.24741
	1.73141	0.803498	1.65038
	1.69036	0.27534	1.7315
	1.05661	0.302348	0.825923
	2.17523	0.845618	1.09795
	0.78156	0.38064	1.79488
	1.16308	1.14036	1.09814
	1.66861	0.38064	0.804375
	1.37651	0.570473	1.01439
	0.825923	0.406185	0.803498
	1.45694	0.717795	1.5015
	1.1193	0.654518	1.49926
	1.7979	0.529523	1.2248
	1.44339	0.615615	0.55263
	1.22538	1.1621	0.99333
	1.05661	0.634823	0.802328
	1.35135	0.174135	0.930053
	0.594555	0.322335	0.576323
	0.80262	0.555458	0.781268
	1.5638	0.549023	1.56263
	0.845618	0.634823	1.20646
	0.80262	0.95043	1.11911
	1.37251	0.422858	0.95043
	1.43647	0.31746	0.6786
	1.35203	1.5209	0.992648
	1.37261	0.422273	0.90792
	0.950138	0.67704	1.33175
	1.09814	0.823778	1.18258
	1.14017	0.739343	0.99801
	1.01439	0.46644	0.80262
	1.71151	0.783803	0.887835
	0.803498	0.634823	2.17649
	0.90792	0.6981	1.0998
	0.803498	0.696833	1.14095
	0.869798	0.510705	1.1621
	1.18258	0.531668	1.68919
	1.2676	0.930053	1.24576
	1.31333	0.380055	1.35135
	1.92436	0.636578	0.972173
	1.39357	0.887835	0.361433
	0.44538	0.80262	1.24576
	1.45694	1.09882	2.00587
	1.94269	0.663	0.760403
	1.35203	0.35958	2.28131
	1.45704	0.59163	0.443918
	1.68968	0.261203	1.1621
	1.03545	0.592703	1.30981
	2.76734	0.528255	0.973343
	1.03652	0.571643	1.66803
	1.60485	0.380055	1.49916
	1.45694	1.85435	1.81604
	1.84139	0.253403	1.09882
	1.07767	0.992355	0.845618
	0.72072	0.337838	0.992355
	1.5015	0.910163	1.07708
	0.59163	0.592703	1.03486
	1.71035	0.549413	1.69036
	1.20354	0.27534	0.422273
	1.10302	0.253403	0.992355
	1.77382	0.343688	0.887835
	0.739343	0.718185	0.823778
	1.01371	0.781268	1.0998
	1.01371	0.4017	0.2964
	0.91182	1.33175	2.32274
	0.783803	1.09814	1.4782
	1.18316	0.908895	0.358995
	1.20354	0.739343	1.79478
	0.782438	0.908213	0.570083
	1.00669	0.35958	1.50452
	0.76011	0.507195	0.654908
	1.54157	0.650423	1.05593
	0.914063	0.34047	1.03486
	0.78156	0.27534	1.45694
	1.37261	0.78585	0.46215
	0.974903	0.507195	0.992648
	1.14036	0.46449	0.76479
	0.570473	0.718185	1.33088
	0.592703	0.489743	1.92153
	0.760403	0.865995	1.3961
	1.79488	0.99333	1.12086
	1.5015	0.549413	1.11911
	2.07022	1.30933	0.507195
	0.760403	0.697125	1.41609
	0.76128	0.550583	1.18414
	0.951113	0.422858	0.845618
	1.24654	0.823485	0.527865
	1.35203	0.527865	0.80262
	1.45704	0.422273	1.81896
	1.71083	0.46644	0.78156
	0.59163	1.45704	0.865703
	2.17737	0.717893	1.24654
	0.929078	0.486135	1.20354
	0.59124	0.549413	1.01439
	0.358995	0.717893	0.28795
	1.71044	0.592703	0.804329
	0.528255	0.6123	0.78455
	0.753675	0.74022	0.96525
	1.1193	0.88686	0.623721
	1.90135	1.2248	0.292779
	2.09206	0.360848	0.905171
	1.03808	0.76011	1.14623
	1.07708	0.253403	0.563457
	1.28866	1.1113	0.5031
	0.696833	0.701903	0.606264
	1.18258	0.803498	0.824479
	0.887835	0.827775	1.16647
	0.570473	0.760403	0.683986
	0.73905	0.191198	0.770714
	0.696833	0.281678	0.382107
	0.825923	0.506805	1.00546
	0.633458	1.01371	0.544421
	1.05593	0.570083	0.66365
	0.971295	0.454838	1.14781
	0.767423	0.937658	1.48822
	1.14036	0.274463	1.5288
	1.24654	0.274463	0.688443
	0.654908	1.18316	1.48822
	0.422858	0.74022	0.723914
	0.44343	0.298643	1.08661
	1.47869	0.844838	1.26834
	0.697125	1.37397	1.70931
	1.5209	0.824558	1.62899
	1.77411	1.16152	1.63001
	0.78156	0.506805	0.563457
	0.636578	0.44343	1.79075
	1.05768	0.25428	0.703857
	1.18541	0.762743	1.59185
	1.71151	0.844643	1.56854
	1.37309	0.44343	0.96525
	1.83709	1.33019	0.623721
	0.802328	0.506805	0.905171
	1.71044	0.4017	1.70978
	1.73345	1.30933	0.442371
	1.54157	1.28866	0.966086
	1.14036	0.675675	0.583514
	0.887835	0.531668	1.40827
	1.14095	0.435338	0.201129
	1.71083	0.44343	1.91054
	0.63375	0.824558	1.56901
	1.37504	0.21216	0.563457
	1.26974	0.597188	2.55394
	1.64912	0.358995	0.201129
	1.12086	1.16132	1.32962
	1.5638	0.63375	0.845557
	1.58486	0.46644	1.08754
	0.824558	0.63375	0.483043
	0.865995	0.38064	1.46854
	1.45753	0.910163	1.44783
	1.73345	0.380055	1.24679
	1.77411	1.29646	0.885021
	0.380055	0.59163	0.804607
	2.25937	0.570083	0.643779
	1.16132	1.20373	0.744343
	0.762743	0.358995	0.575807
	1.37309	0.930053	0.845557
	1.83807	0.6981	0.905171
	1.88029	0.422858	0.905171
	1.18541	0.887835	1.56864
	0.6981	0.78585	0.62465
	1.71083	0.23322	0.845557
	1.22752	0.2964	0.985586
	0.889103	0.78156	0.8255
	0.97149	1.05661	1.3286
	1.79478	1.31069	0.748429
	0.908895	0.571643	1.26704
	0.88686	0.27534	1.06581
	0.573593	1.01439	1.22683
	1.96775	0.2964	1.22664
	1.50638	0.33852	0.222114
	1.77674	0.510705	2.69471
	1.33175	0.570473	0.945379
	1.12622	0.992648	1.91713
	1.99192	0.72072	1.36881
	1.90457	0.220448	2.03144
	1.56604	0.783803	1.066
	1.14036	0.44538	1.06656
	1.77567	0.76128	0.966086
	0.974903	0.21216	0.542936
	1.76066	1.26848	1.48859
	0.657638	0.61269	0.462521
	1.73609	0.21216	1.40827
	1.16308	0.929273	0.946029
	0.696833	0.16887	0.723914
	1.8797	0.506805	0.684914
	1.68928	0.994403	0.744343
	1.44134	0.824558	1.14623
	1.26974	0.865995	0.885764
	1.11989	0.823485	0.3224
	1.39756	0.44538	1.16786
	1.73609	1.07767	0.41015
	0.908895	0.929078	1.16703
	1.78376	0.422858	1.40781
	0.760403	0.95043	1.75054
	0.951113	0.73905	0.563086
	0.510705	0.27534	2.35356
	0.633458	0.91182	1.04566
	1.77567	0.27534	0.744064
	1.14972	0.929273	1.85779
	0.833138	0.937658	1.40994
	1.01897	0.846983	0.542936
	1.5871	0.760403	1.41124
	1.22752	0.6123	0.704971
	0.573593	0.78234	1.08661
	1.2908	0.570473	0.966086
	1.48346	0.908212	0.362514
	0.67704	1.39503	1.74952
	0.844838	0.95394	2.43332
	1.77411	0.781268	1.73364
	1.52266	0.887835	0.544421
	1.37309	1.63459	2.49879
	1.98764	0.718185	1.46919
	1.36217	0.337838	0.424171
	1.16152	0.887347	1.50837
	1.72087	0.650423	0.583514
	1.39756	0.697125	0.683986
	1.80082	0.6123	1.73234
	1.01897	0.443918	2.23294
	1.05914	0.887055	0.824479
	0.634823	0.67704	1.08661
	2.31319	1.69982	0.824479
	0.865995	1.74428	0.703857
	1.07689	0.865703	0.442371
	1.22752	0.827775	0.564479
	1.45938	0.977047	1.22664
	0.95862	0.887055
	1.52392	0.90792
	1.24654	0.802327
	2.41459	1.41609
	2.17854	1.26019
	0.977048	0.571643
	1.36188	0.865995
	0.6981	1.18258
	2.68827	1.10126
	0.510705	0.63375
	1.33838	0.929078
	1.56478	0.549412
	0.59124	2.17493
	1.18258	0.44538
	1.09814	0.4017
	1.41863	0.358995
	1.33292	2.64352
	0.68094	0.844545
	0.71916	0.76011
	0.851175	0.657637
	1.60602	0.659977
	1.09795	1.17673
	0.528255	0.851175
	0.675968	0.527865
	1.33175	0.29406
	1.92007	1.41482
	1.67456	1.54372
	1.16434	1.42243
	1.50286	1.07601
	1.14718	0.88686
	1.0451	0.718185
	2.00987	1.19447
	1.44134	2.11419
	1.3961	0.657637
	1.18716	0.753675
	0.95394	0.485648
	2.70475	1.83749
	1.64814	0.742657
	1.20432	1.45938
	0.965055	1.35398
	1.84002	0.683865
	0.743828	0.687765
	1.26711	0.527865
	1.03486	0.654907
	1.23357	0.529523
	1.22918	1.2011
	1.0843	0.368745
	1.01702	0.435337
	1.18921	1.50862
	1.20646	1.40088
	0.95394	1.29236
	0.697125	0.594555
	1.50053	1.31527
	1.59052	0.827775
		1.49302
		0.44343
		0.8931
		0.851175
		0.46449
		0.34047
		0.236047
		1.06099
		2.98623
		0.865703
		0.61269
		1.41863
		0.760402
		0.6981
		0.422272
		0.443918
		0.908895
		0.654517
		0.73905
		1.05573
		0.422272
		0.46644
		0.337838
		0.6123
		0.654907
		0.527865
		1.12876
		0.696832
		1.54196
		0.443918
		2.15377
		1.71035
		2.11146
		0.63375
		1.90223
		0.696832
		0.549412
		1.28866
		1.95185
		1.33292
		0.579832
		0.781268
		1.33019
		1.16132
		0.549022
		0.973342
		0.49296
		1.28817
		1.81604
		0.61269
		0.72072
		0.80925
		1.11911

## Sheet: Figure 2B
ratio IdU CldU (long/short)
	BLM+	SM-BLM	BLM-
	2.83556	4.02208	3.60065
	2.33036	3.91728	2.18388
	2.31354	3.88354	2.17581
	2.27988	3.25	2.07146
	2.23819	3.05405	1.91907
	2.22435	2.58333	1.85893
	2.08993	2.5	1.77587
	2.08248	2.38433	1.73648
	2.0313	2.36957	1.71145
	2.00087	2.24444	1.69137
	1.99986	2.21739	1.63405
	1.98123	2.20167	1.58673
	1.96279	2.18253	1.56652
	1.91181	2.09672	1.5438
	1.88691	2.08333	1.51463
	1.85613	2.06152	1.51423
	1.80114	2.04809	1.43991
	1.80089	2.01136	1.38721
	1.72786	2.00214	1.38063
	1.7157	1.94985	1.36521
	1.68471	1.90698	1.35105
	1.67138	1.87669	1.33248
	1.63982	1.86563	1.31995
	1.63638	1.85661	1.31073
	1.63554	1.82029	1.30999
	1.63201	1.80609	1.2709
	1.61754	1.79954	1.26971
	1.60687	1.70692	1.25097
	1.59264	1.69959	1.21316
	1.56665	1.67925	1.21268
	1.5604	1.66071	1.1852
	1.55276	1.63672	1.17446
	1.53516	1.63077	1.17386
	1.52104	1.63007	1.16803
	1.51957	1.62713	1.14827
	1.51913	1.5942	1.14703
	1.50699	1.58975	1.14661
	1.49585	1.56753	1.10323
	1.49181	1.52632	1.08884
	1.48053	1.51569	1.08609
	1.43812	1.50115	1.04826
	1.42804	1.50103	1.02628
	1.42671	1.48762	1.0243
	1.42153	1.47809	1
	1.40698	1.45578	1.01405
	1.33605	1.45098	1.02191
	1.33461	1.43373	1.04284
	1.32949	1.42683	1.06139
	1.32919	1.40095	1.10455
	1.32466	1.39667	1.10766
	1.31061	1.38563	1.10807
	1.29984	1.38083	1.16064
	1.27561	1.37705	1.16299
	1.27532	1.37705	1.1711
	1.26059	1.3737	1.17337
	1.25497	1.34494	1.21815
	1.24732	1.33993	1.23534
	1.2272	1.33534	1.26321
	1.20379	1.33341	1.28608
	1.17686	1.29694	1.29723
	1.16626	1.27179	1.31794
	1.16186	1.26568	1.32245
	1.15567	1.26059	1.3285
	1.15407	1.25532	1.3369
	1.12033	1.25	1.35741
	1.11795	1.25	1.52823
	1.09607	1.24065	1.588
	1.09502	1.22694	1.94691
	1.09123	1.20833	2
	1.08874	1.19565	2.10252
	1.08309	1.18251	3.10273
	1.0676	1.15943
	1.05781	1.14709
	1.0573	1.13084
	1.05552	1.12698
	1.05326	1.10153
	1.00321	1.09017
	1.02435	1.08657
	1.02758	1.08226
	1.03959	1.06512
	1.04859	1.05128
	1.05831	1.03836
	1.06151	1.03279
	1.07786	1.02946
	1.08026	1.01786
	1.09398	1.0013
	1.09813	1
	1.13162	1
	1.13289	1.02302
	1.14077	1.06029
	1.16165	1.08407
	1.16172	1.08437
	1.18971	1.11932
	1.19103	1.16121
	1.22416	1.18464
	1.23015	1.19695
	1.25268	1.23358
	1.25781	1.23448
	1.32217	1.23529
	1.37791	1.28333
	1.40335	1.28868
	1.48569	1.29779
	1.489	1.30438
	1.53739	1.33078
	1.93525	1.37689
		1.39691
		1.40594
		1.416
		1.42509
		1.5
		1.53251
		1.56048
		1.6296
		1.75052
		1.81201
		1.99967
		2.14873
		2.2
		2.7079
		2.75058
		3.05302
		3.68244

## Sheet: Figure 2C
BLM+
	IdU-G	CldU-R
	8.039	11.48
	12.135	18.44
	9.962	19.737
	12.785	14.293
	4.337	4.568
	15.811	13.86
	9.375	6.098
	7.15	14.943
	18.196	19.925
	8.016	16.039
	6.079	8.673
	7.799	8.232
	15.4	14.077
	17.779	14.944
	7.808	14.733
	15.811	17.33
	9.755	13.867
	9.106	10.62
	14.944	14.078
	17.547	28.383
	6.5	10.631
	6.068	11.263
	16.914	16.46
	11.496	14.943
	9.529	11.694
	16.255	18.886
	6.064	10.404
	3.682	8.241
	3.898	11.053
	5.418	8.241
	7.823	7.392
	7.73	8.921
	18.852	15.4
	31.492	20.182
	14.334	15.45
	12.374	11.045
	23.2454	18.223
	9.137	12.59
	9.221	11.551
	21.493	22.344
	23.184	10.021
	19.088	11.696
	17.779	18.212
	14.957	9.999
	19.102	18.058
	33.191	27.572
	11.942	5.238
	13.239	6.745
	10.863	11.929
	7.799	7.147
	9.962	19.279
	15.63	14.783
	23.453	13.023
	15.215	11.486
	20.614	14.334
	13.255	11.263
	19.344	14.55
	20.602	13.671
	11.766	6.984
	8.89	9.322
	5.863	8.73
	25.577	16.472
	12.785	9.755
	14.968	11.261
	8.706	5.418
	11.702	6.497
	14.083	6.933
	21.047	18.212
	9.375	11.792
	13.387	8.545
	14.766	11.766
	15.473	10.451
	26.693	16.278
	13.875	20.614
	20.602	12.59
	12.412	14.783
	19.75	13.239
	22.805	14.319
	9.898	12.176
	15.02	9.784
	25.43	15.215
	13.887	6.944
	19.274	8.665
	24.487	27.741
	12.785	16.904
	13.21	9.898
	25.214	18.872
	9.617	7.629
	19.708	18.196
	13.443	15.617
	26.924	14.083
	21.764	20.386
	12.346	13.971
	20.584	11.913
	12.577	17.65
	9.137	10.614
	15.606	14.334
	11.712	12.652
	16.078	12.607
	23.038	18.47
	21.764	10.451
	15.284	10.863
	15.846	10.431
	12.158	12.197
	15.173	6.511
	1
	100

## Sheet: Figure 2D
SM-BLM
	IdU-G	CldU-R
	8.241	4.548
	5.418	3.472
	5.863	5.238
	3.898	5.851
	2.599	10.181
	10.178	7.392
	3.465	2.261
	4.665	9.617
	9.335	8.039
	6.079	4.568
	5.635	7.808
	3.101	2.176
	8.673	6.125
	3.904	3.682
	6.314	6.5
	8.013	2.176
	11.919	3.904
	6.511	9.335
	1.786	3.898
	9.315	13.01
	3.492	6.284
	3.306	13.297
	5.697	6.068
	2.824	2.176
	8.06	9.531
	12.135	8.687
	4.764	1.732
	5.631	5.847
	3.688	0
	7.147	0
	3.256	3.682
	5.635	5.198
	6.944	9.539
	5.647	10.199
	8.446	8.457
	8.457	7.799
	7.16	9.106
	4.784	8.882
	5.453	8.06
	7.363	8.446
	5.635	4.568
	7.363	11.053
	6.079	9.529
	3.898	2.392
	7.592	4.337
	12.562	9.748
	3.701	7.58
	8.232	3.04
	2.599	2.824
	4.548	6.28
	11.27	8.016
	8.49	9.352
	3.688	5.863
	6.068	2.824
	2.889	2.824
	2.679	10.404
	6.079	3.04
	5.847	9.531
	7.74	9.675
	8.17	12.47
	14.835	23.65
	10.965	15.91
	16.555	12.9
	9.3525	15.964
	8.6	10.75
	13.115	13.115
	12.7385	10.6425
	3.87	9.9975
	11.7715	22.0915
	7.74	19.35
	7.74	16.125
	9.46	19.0275
	7.31	7.31
	16.585	18.0805
	20.6625	17.442
	4.3535	5.805
	9.9275	18.521
	5.16	16.77
	12.7645	10.34
	9.46	4.3
	9.245	17.63
	12.04	12.255
	9.89	11.825
	10.1255	13.5675
	6.0545	13.33
	7.313	5.6065
	13.545	23.021
	10.984	16.34
	11.9325	18.086
	7.74	12.594
	8.385	8.815
	20.86	22.576
	9.03	7.31
	4.999	10.4815
	10.57	14.216
	9.8995	14.4115
	4.8075	0
	3.3995	4.8505
	13.5895	17.2
	15.265	18.9385
	12.272	15.916
	10.752	21.527
	14.1915	18.9505
	9.579	22.8395
	7.9665	15.5335
	13.545	15.265
	11.833	16.5775
	11.618	14.6455
	15.2705	18.736
	13.115	13.545
	8.385	5.59
	10.7695	12.4865
	11.8255	19.355
	8.3915	15.275
	10.32	12.47
	3.655	0
	10.105	12.685
	9.89	21.93
	13.115	18.06
	12.04	19.995
	9.89	23.435
	7.955	24.295
	13.115	18.06
	13.975	22.79
	11.395	19.135
	15.91	0
	9.675	21.715
	1
	100

## Sheet: Figure 2E
BLM-
	CldU-R	IdU-G
	8.662	5.668
	10.395	8.229
	9.106	4.331
	12.779	0
	10.614	10.178
	8.89	9.106
	4.764	10.404
	9.748	9.539
	8.06	8.449
	6.529	5.911
	8.879	8.013
	7.366	16.027
	8.3	9.748
	13.21	11.28
	4.115	6.96
	2.392	3.04
	29.02	23.823
	5.863	10.181
	7.147	0
	5.023	0
	11.486	15.161
	16.027	13.659
	5.847	3.682
	16.464	12.129
	16.031	18.408
	4.981	5.847
	7.414	10.236
	16.027	8.232
	10.188	15.431
	7.796	9.106
	7.796	6.717
	8.879	8.016
	18.408	22.323
	6.068	11.28
	7.58	11.702
	10.395	11.919
	9.748	12.777
	8.016	10.83
	12.344	10.614
	11.702	8.879
	18.413	13.86
	9.539	14.943
	6.284	9.971
	2.166	3.707
	3.472	4.74
	12.577	10.181
	8.879	12.785
	4.417	7.844
	16.897	12.777
	12.568	13.65
	27.504	20.573
	2.166	7.799
	14.319	23.398
	9.106	4.553
	25.346	19.708
	11.712	13.434
	5.202	9.983
	15.198	14.319
	7.592	11.496
	10.404	11.478
	3.904	5.202
	15.592	15.376
	13.427	18.626
	18.841	14.524
	5.863	12.145
	26.91	8.673
	4.568	5.414
	6.933	8.673
	8.016	10.178
	6.284	8.232
	18.656	18.656
	9.106	11.047
	9.748	10.614
	16.893	17.337
	1
	100
